# Supplementary material for: Evidence-Based Assessment of Pesticide-Related Nephrotoxicity: Clinical Outcomes, Experimental Data, and Molecular Signatures
Source: Int J Mol Sci. 2026 Apr 29;27(9):3970. doi: 10.3390/ijms27093970 (PMC13163954; doi:10.3390/ijms27093970)
Supplement: Supplementary file 1 [file ijms-27-03970-s001.zip]

Archive with 1 entries (1 files):
- ijms-4276484-supplementary.pdf
